# Supplementary material for: Lipofuscin-like autofluorescence within microglia and its impact on studying microglial engulfment
Source: Nat Commun. 2023 Nov 3;14:7060. doi: 10.1038/s41467-023-42809-y (PMC10624656; doi:10.1038/s41467-023-42809-y)
Supplement: Supplementary file 4 — Source Data [file 41467_2023_42809_MOESM4_ESM.xlsx]

## Sheet: Figure 1b
Figure 1b
		1 Male
		X (micron)	Ex 405	Ex 488	Ex 561	Ex 635
		-1.03	120.58	178.08	158.07	133.95
		-0.86	121.33	195.57	177.03	149.28
		-0.69	141.67	230.26	212.8	176.07
		-0.52	155.08	293.79	274.71	234.55
		-0.34	155.67	382.17	361.6	320.59
		-0.17	179.33	467.84	442.86	398.03
		0	194.75	464.52	435.65	393.04
		0.17	188.67	371.92	345.9	312.34
		0.34	171.42	279.04	254.5	224.3
		0.52	149.92	219.35	194.65	168.84
		0.69	135.92	190.87	166.4	142.01
		0.86	121.75	177.96	156.03	132.27
		1.03	116.33	170.56	151.93	126.57
		2 Female
		X (micron)	Ex 405		Ex 488		Ex 561		Ex 635
		-1.03	119.58	137.83	214.96	213.23	185.66	184.39	151.53	156.56
		-0.86	123.17	143.08	228.62	232.83	203.54	205.36	164.57	173.69
		-0.69	133.17	154.75	270.07	276.85	244.2	251.53	201.49	210.81
		-0.52	146.08	161.5	362.29	354.84	324.32	334.79	278.87	277.51
		-0.34	153.25	164.92	491.95	463.29	447.21	439.53	383.42	368.68
		-0.17	185.92	187	611.99	570.56	567.02	534.71	479.78	460.49
		0	187.75	179.67	613.76	580.39	568.77	535.71	477.66	466.97
		0.17	150.5	158.92	497.79	484.43	452.34	431.25	376.26	379.01
		0.34	141.67	149.08	367.05	364.25	322.11	317.49	268.7	271.21
		0.52	132.25	133.08	277.85	273.72	236.55	235.14	192.2	191.26
		0.69	121.58	126.75	232.25	228.96	194.69	193.23	159.48	155.76
		0.86	129.92	121.75	211.2	211.78	177.4	176.56	145.33	143.52
		1.03	130.08	121.75	203.53	206.64	171.49	171.64	139.59	140.42

## Sheet: Figure 1c
Figure 1c
		1 Male	Ex 405	Ex 488	Ex 561	Ex 635
		AUC	314.9	592	545.5	477.6
		2 Female	Ex 405		Ex 488		Ex 561		Ex 635
		AUC	297	310.8	751.1	730.1	672.5	658.3	562.1	557.6

## Sheet: Figure 1e
Figure 1e
		3 Males
		Centered distance (µm)	12.5%			25%			50%
		-1.08	130.35	131.89	136.03	157.31	161.74	154.84	200.14	200.19	215.34
		-0.81	145.89	148.45	156.24	191.24	191.55	185.22	238.84	249.61	272.82
		-0.54	171.31	177.71	186.94	246.83	239.66	244.63	315.22	344.9	380.93
		-0.27	202.9	214.3	225.15	311.98	296.19	310.7	403.11	448.71	497.37
		0	200.09	215.35	224.13	311.57	294.25	308.77	408.91	448.53	497.12
		0.27	166.06	179.89	185.19	246.63	232.89	240.41	327.62	342.53	379.7
		0.54	142.42	149.55	153.55	188.57	180.27	184.69	248.2	246.91	272.37
		0.81	128.45	132.47	135.11	154.56	153.2	155.74	201.44	200.14	215.78
		1.08	123.74	123.61	126.74	142.3	144.38	143.3	179.75	181.58	193.88
		1 Female
		Centered distance (µm)	12.5%	25%	50%
		-1.08	136.74	165.37	244.6
		-0.81	153.1	197.98	308.52
		-0.54	183.11	258.61	423.25
		-0.27	221.71	328.57	544.44
		0	221.03	330.27	541.67
		0.27	181.5	264.22	421.06
		0.54	150.34	204.3	310.06
		0.81	134.02	167.96	247.9
		1.08	127.38	153.08	221.78

## Sheet: Figure 1f
Figure 1f
		3 Male	12.5%			25%			50%
		AUC	346.7	363.3	377.4	486.3	470.1	480.4	630	667.5	734.6
		1 Female	12.5%	25%	50%
		AUC	371.8	516	818.1

## Sheet: Figure 1h
Figure 1h
		Microglial	Non-microglial
	Female	28.9	71.1
	Male	20	80
	Female	29.8	70.2

## Sheet: Figure 1i
Figure 1i
		CD68+	CD68-
	Female	79.247	20.753
	Male	80.343	19.657
	Female	80.437	19.563

## Sheet: Figure 2b
Figure 2b
		2 Males	Negligible		Small		Moderate		High
		P5	50	88.2	43.8	11.8	6.3	0	0	0
		P15	100	85.2	0	7.4	0	7.4	0	0
		P30	78.9	95.7	21.1	4.3	0	0	0	0
		P60	31	5	65.5	75	0	20	3.4	0
		P90	13.8	9.1	79.3	77.3	3.4	13.6	3.4	0
		24m	0	4.3	0	8.7	0	0	100	87
		1-2 Females	Negligible		Small		Moderate		High
		P5	66.7	82.4	25	17.6	8.3	0	0	0
		P15	84	88.5	16	11.5	0	0	0	0
		P30	55.6	87	33.3	13	7.4	0	3.7	0
		P60	85.2	23.1	14.8	61.5	0	11.5	0	3.8
		P90	8	10	76	75	16	15	0	0
		24m	5		5		15		75

## Sheet: Figure 2c
Figure 2c
		Males
		P5	P15	P30	P60	P90	24m
		77.031	100	64.33	28.762	27.396	12.687
		90.896	94.652	66.555	58.626	45.172	16.308
		Females
		P5	P15	P30	P60	P90	24m
		99.885	97.081	83.285	83.224	39.895	11.956
		57.381	98.465	90.272	53.151	43.843

## Sheet: Figure 2e
Figure 2e
		2 Males	Negligible		Small		Moderate		High
		P15	46.2	25	38.5	56.3	15.4	18.8	0	0
		P30	8.7	13.3	21.7	80	60.9	0	8.7	6.7
		P60	21.7	0	43.5	41.7	13	37.5	21.7	20.8
		P90	7.7	5.9	26.9	35.3	30.8	17.6	34.6	41.2
		24m	0	0	13.3	25	20	18.8	66.7	56.3
		1-2 Females	Negligible		Small		Moderate		High
		P15	89.5	31.6	10.5	57.9	0	10.5	0	0
		P30	17.6	11.1	58.8	66.7	23.5	22.2	0	0
		P60	13.6	3.6	13.6	35.7	54.5	46.4	18.2	14.3
		P90	0	0	63.2	46.7	31.6	26.7	5.3	26.7
		24m	4.8		28.6		9.5		57.1

## Sheet: Figure 2f
Figure 2g
		2 Males
		P15	P30	P60	P90	24m
		100	97.794	84.112	83.77	71.171
		100	95.516	96.752	85.191	45.348
		1-2 Females
		P15	P30	P60	P90	24m
		98.531	77.978	99.767	85.832	76.196
		94.636	98.957	97.082	66.89

[truncated: 41 more sheets: Figure 2g, Figure 2h, Figure 3b, Figure 3c, Figure 4b, Figure 4c, Figure 4e, Figure 4g, Figure 4i, Figure 5b, Figure 5c, Figure 5d, Figure 5e, Figure 5g, Figure 5h, Figure 5i, Figure 5j, Figure 5l, Figure 5n, Figure 6b …]
